# Supplementary material for: Marine Brown Algae-Derived Compounds as Potential Inhibitors of Japanese Encephalitis Virus RNA-Dependent RNA Polymerase
Source: Mar Drugs. 2024 Feb 17;22(2):92. doi: 10.3390/md22020092 (PMC10890675; doi:10.3390/md22020092)
Supplement: Supplementary file 1 [file marinedrugs-22-00092-s001.zip]

Archive with 1 entries (1 files):
- marinedrugs-2850349-supplementary.pdf
